# Supplementary material for: Sarcopenia and Myosteatosis Are Associated with Neutrophil to Lymphocyte Ratio but Not Glasgow Prognostic Score in Colorectal Cancer Patients
Source: J Clin Med. 2022 May 9;11(9):2656. doi: 10.3390/jcm11092656 (PMC9104763; doi:10.3390/jcm11092656)
Supplement: Supplementary file 1 [file jcm-11-02656-s001.zip]

Archive with 1 entries (1 files):
- jcm-1641477-supplementary.pdf
